# Supplementary material for: Gene Regulatory Interactions at Lamina-Associated Domains
Source: Genes (Basel). 2023 Jan 28;14(2):334. doi: 10.3390/genes14020334 (PMC9957430; doi:10.3390/genes14020334)
Supplement: Supplementary file 1 [file genes-14-00334-s001.zip]

Archive with 2 entries (2 files):
- Osterbye 2023 Genes SUPP.pdf
- Osterbye Table S3+S4.xlsx
