# Supplementary material for: Gene Regulatory Interactions at Lamina-Associated Domains
Source: Genes (Basel). 2023 Jan 28;14(2):334. doi: 10.3390/genes14020334 (PMC9957430; doi:10.3390/genes14020334)
Supplement: Supplementary file 1 [file genes-14-00334-s001.zip › Osterbye Table S3+S4.xlsx]

## Sheet: Genes in cLADs
Table S3. Expressed and non-expressed genes in adipogenic cLADs
Expressed	Non-expressed
AACS	ABCF2P2
AC005831.1	AC000362.1
AC009403.1	AC000372.1
AC009404.1	AC000374.1
AC022034.1	AC002057.1
AC024060.2	AC002057.2
AC046134.2	AC002069.1
AC083843.3	AC002069.2
AC090825.1	AC002069.3
AC100810.1	AC002069.4
AC108488.3	AC002090.1
AC122688.3	AC002127.1
AC144652.1	AC002331.1
ACP1	AC002383.1
ACTR3B	AC002386.1
ADCK1	AC002487.1
ADGRB1	AC003009.1
ADGRD1	AC003087.1
ADGRD1-AS1	AC003687.1
ADI1	AC004014.1
AL160412.1	AC004014.2
AL450405.1	AC004047.1
AL603756.1	AC004052.1
ALDH4A1	AC004053.1
ANKRD18EP	AC004054.1
ARL14EP	AC004063.1
ARRDC4	AC004125.1
ASB3	AC004147.1
ASTN2	AC004147.2
ASTN2-AS1	AC004147.3
BCHE	AC004147.4
BCL11A	AC004147.5
BRINP1	AC004415.1
C10orf143	AC004485.1
C5orf38	AC004551.1
CACNA2D3	AC004690.1
CACNA2D3-AS1	AC004690.2
CARD11	AC004792.1
CARD11-AS1	AC004852.1
CCDC59	AC004852.2
CCL11	AC004852.3
CCL13	AC004879.1
CCL2	AC004879.2
CCSER2	AC004899.1
CDH4	AC004899.2
CLSTN2	AC004911.1
CLSTN2-AS1	AC004925.1
CMKLR1	AC004930.1
COL22A1	AC004936.1
COMMD10	AC004944.1
CPXM2	AC004949.1
CRACR2A	AC005011.1
CRBN	AC005040.1
CRMP1	AC005040.2
CRYZ	AC005094.1
DAB1	AC005209.1
DAB1-AS1	AC005252.1
DARS-AS1	AC005252.2
DDX18	AC005252.3
DLGAP1	AC005252.4
DLGAP1-AS1	AC005341.1
DLGAP1-AS2	AC005548.1
DLGAP1-AS3	AC005552.1
DLGAP1-AS4	AC005597.1
DLGAP1-AS5	AC005691.1
DMAC1	AC005692.1
DNAJB6	AC005692.2
DAAM2	AC005692.3
DAAM2-AS1	AC005725.1
EBF3	AC005774.1
EEF1A1P12	AC005774.2
EEF1A1P16	AC005823.1
EEF1A1P22	AC005823.2
EIF4BP6	AC005858.1
EIPR1	AC005858.2
EIPR1-IT1	AC005858.3
EPDR1	AC005868.1
EPHB1	AC005888.1
ERICH1	AC005908.1
FAM122A	AC005908.2
FAM155A	AC005908.3
FAM155A-IT1	AC005951.1
FGFR1OP	AC005999.1
FPGT	AC005999.2
FPGT-TNNI3K	AC006003.1
GABRA5	AC006007.1
GABRB3	AC006065.1
GALC	AC006065.2
GALNT17	AC006065.3
GHITM	AC006065.4
GLRX3	AC006065.5
GPRC5C	AC006065.6
GRID1	AC006112.1
GRID1-AS1	AC006115.1
GRIK2	AC006148.1
HSP90AA6P	AC006148.2
HSPB8	AC006197.1
HULC	AC006230.1
IGSF9B	AC006288.1
IL3RA	AC006320.1
IMMP2L	AC006362.1
INSC	AC006363.1
INSIG1	AC006372.2
IRX1	AC006459.1
IRX2	AC006478.1
ISOC1	AC006478.2
KCNK1	AC007012.1
KCNQ3	AC007012.2
KHDRBS3	AC007027.1
KIAA0040	AC007029.1
KYNU	AC007092.1
LARGE1	AC007100.1
LINC01006	AC007100.2
LINC01137	AC007128.1
LINC01139	AC007128.2
LINC01301	AC007132.1
LINC02609	AC007179.1
LRATD1	AC007179.2
LRRC6	AC007179.3
MAGEL2	AC007207.1
MARCHF1	AC007222.1
MCTP2	AC007222.2
MED10	AC007223.1
MGAM	AC007333.1
MGMT	AC007333.2
MIR646HG	AC007349.1
MOCS1	AC007349.2
MRPL50	AC007349.3
MSRA	AC007349.4
MSX2	AC007351.1
MTCO1P40	AC007351.2
MTRNR2L12	AC007351.3
NACA3P	AC007351.4
NDN	AC007368.1
NEBL	AC007370.1
NEBL-AS1	AC007381.1
NPHP4	AC007381.2
NRG1	AC007402.1
NRG1-IT1	AC007402.2
NRG1-IT3	AC007483.1
NRXN3	AC007490.1
OPCML	AC007527.2
OPCML-IT1	AC007547.1
OPCML-IT2	AC007547.2
PAK1IP1	AC007547.3
PAX3	AC007614.2
PAXIP1	AC007631.1
PAXIP1-AS1	AC007656.1
PAXIP1-AS2	AC007656.2
PDE10A	AC007656.3
PGAP4	AC007656.4
PLXDC2	AC007682.1
POT1	AC007718.1
POT1-AS1	AC007741.1
PPIAP22	AC007846.1
PRKN	AC007846.2
PTMAP5	AC007848.1
PTPRD	AC007848.2
PTPRD-AS1	AC007861.1
PTPRD-AS2	AC007861.2
PUDP	AC007948.1
PXDN	AC008056.1
RAC1P2	AC008056.3
RAN	AC008060.2
RB1CC1	AC008060.3
RBM33	AC008060.4
RGMA	AC008060.5
RNASEH1	AC008067.1
RNASEH1-AS1	AC008069.1
RNASET2	AC008133.1
RNF20	AC008133.2
RNF217-AS1	AC008155.1
ROBO2	AC008164.1
RP1	AC008170.1
RPL12P4	AC008278.1
RPL13AP25	AC008410.1
RPL38	AC008413.1
RPL3P4	AC008413.2
RPL5P1	AC008415.1
RPS15AP17	AC008456.1
RPS27AP16	AC008489.1
RPS3AP5	AC008514.1
RPS6KA2	AC008558.1
RPS6KA2-AS1	AC008562.1
RPS6KA2-IT1	AC008571.1
RPS7	AC008571.2
RPSAP19	AC008601.1
SAYSD1	AC008679.1
SECISBP2	AC008877.1
SGCD	AC008948.1
SH3YL1	AC009035.1
SLC15A4	AC009039.1
SLC35B3	AC009039.2
SLCO3A1	AC009044.1
SNHG14	AC009081.1
SNRPN	AC009081.2
SP4	AC009110.1
ST6GALNAC3	AC009134.1
STS	AC009135.1
STX2	AC009135.2
SUCLG2-AS1	AC009141.1
SUMF1	AC009145.1
TAF4	AC009145.2
TAFA2	AC009145.3
TAFA5	AC009145.4
TENM2	AC009158.1
TFAP2A	AC009159.1
TFAP2A-AS1	AC009159.2
TLE4	AC009159.4
TLR4	AC009161.1
TMEM132B	AC009161.2
TMEM178B	AC009169.1
TMEM18	AC009227.1
TMEM182	AC009227.2
TMEM18-DT	AC009234.1
TMEM68	AC009396.1
TMSB4XP8	AC009396.2
TOM1L1	AC009396.3
TPI1P1	AC009403.3
TRAM1L1	AC009411.1
TRAPPC12	AC009411.2
TRAPPC12-AS1	AC009432.1
TRAPPC9	AC009432.2
TRHDE	AC009468.1
TRHDE-AS1	AC009468.2
TRIM58	AC009500.1
TRIM61	AC009558.1
TRIM68	AC009558.2
TRNT1	AC009643.1
TSNARE1	AC009643.2
TTYH2	AC009646.1
TYW3	AC009646.2
VAT1L	AC009729.1
VRK1	AC009784.1
WDR37	AC009800.1
WWOX	AC009878.2
WWOX-AS1	AC009930.1
ZFAT	AC009970.1
ZFAT-AS1	AC009971.1
ZFHX3	AC009987.1
ZMAT3	AC009988.1
ZNF189	AC010099.2
ZNF470	AC010105.1
ZNF71	AC010145.1
	AC010145.2
	AC010157.1
	AC010157.2
	AC010181.1
	AC010181.2
	AC010230.1
	AC010266.1
	AC010266.2
	AC010267.1
	AC010476.1
	AC010528.1
	AC010528.2
	AC010546.1
	AC010591.1
	AC010634.1
	AC010729.1
	AC010729.2
	AC010745.1
	AC010745.2
	AC010745.3
	AC010745.4
	AC010745.5
	AC010867.1
	AC010872.1
	AC010872.2
	AC010880.1
	AC010881.1
	AC010884.1
	AC010907.1
	AC010941.1
	AC010947.1
	AC010967.2
	AC010967.3
	AC010975.1
	AC010982.2
	AC010982.3
	AC010991.1
	AC010998.1
	AC010998.3
	AC011124.1
	AC011124.2
	AC011131.1
	AC011139.1
	AC011155.1
	AC011193.1
	AC011193.2
	AC011196.1
	AC011228.1
	AC011228.3
	AC011266.1
	AC011333.1
	AC011351.1
	AC011363.1
	AC011478.1
	AC011507.1
	AC011518.1
	AC011525.1
	AC011525.2
	AC011592.1
	AC011593.1
	AC011602.1
	AC011752.1
	AC011754.1
	AC011754.2
	AC011824.1
	AC011824.2
	AC011824.4
	AC011897.1
	AC011899.1
	AC011899.2
	AC011899.3
	AC011899.4
	AC011901.1
	AC011995.1
	AC011995.2
	AC012050.1
	AC012060.1
	AC012075.1
	AC012081.1
	AC012081.2
	AC012175.1
	AC012229.1
	AC012355.1
	AC012400.1
	AC012405.1
	AC012445.1
	AC012491.1
	AC012494.1
	AC012494.2
	AC012501.1
	AC012501.2
	AC012501.3
	AC012535.1
	AC012572.1
	AC012572.3
	AC012593.1
	AC012593.2
	AC013262.1
	AC013265.1
	AC013402.1
	AC013402.2
	AC013402.3
	AC013404.1
	AC013442.1
	AC013562.1
	AC013562.2
	AC013716.1
	AC013727.1
	AC013727.2
	AC013727.3
	AC015468.1
	AC015468.2
	AC015468.3
	AC015522.1
	AC015722.1
	AC015722.2
	AC015908.2
	AC015908.3
	AC015908.4
	AC015908.5
	AC015908.6
	AC015908.7
	AC015943.1
	AC016144.1
	AC016152.1
	AC016180.1
	AC016180.2
	AC016382.1
	AC016383.1
	AC016383.2
	AC016383.3
	AC016595.1
	AC016679.1
	AC016710.1
	AC016710.2
	AC016716.1
	AC016721.1
	AC016816.1
	AC016908.1
	AC016933.1
	AC016948.1
	AC016987.1
	AC016987.2
	AC016994.1
	AC017053.1
	AC017087.1
	AC018359.1
	AC018371.1
	AC018541.1
	AC018554.1
	AC018634.1
	AC018659.1
	AC018659.2
	AC018659.3
	AC018659.4
	AC018659.5
	AC018659.6
	AC018659.7
	AC018659.8
	AC018685.1
	AC018685.2
	AC018685.3
	AC018710.1
	AC018742.1
	AC018767.1
	AC018767.2
	AC018767.3
	AC018814.1
	AC018832.1
	AC018861.1
	AC018861.2
	AC018880.1
	AC018880.2
	AC018951.1
	AC018953.1
	AC018953.2
	AC019064.1
	AC019133.1
	AC019155.2
	AC019159.1
	AC019159.2
	AC019176.1
	AC019176.2
	AC019176.3
	AC019185.1
	AC019185.2
	AC019257.1
	AC019257.2
	AC019257.8
	AC019257.9
	AC020551.1
	AC020584.1
	AC020699.1
	AC020704.1
	AC020743.1
	AC020743.2
	AC020743.3
	AC020897.1
	AC020930.1
	AC021055.1
	AC021134.1
	AC021134.2
	AC021193.1
	AC021218.1
	AC021355.1
	AC021382.1
	AC021393.1
	AC021613.1
	AC021613.2
	AC021613.3
	AC021744.1
	AC021749.1
	AC021820.1
	AC021863.1
	AC021979.1
	AC021979.2
	AC021979.3
	AC022017.1
	AC022028.1
	AC022028.3
	AC022034.4
	AC022068.1
	AC022206.1
	AC022308.1
	AC022360.1
	AC022433.1
	AC022463.1
	AC022469.1
	AC022469.2
	AC022523.1
	AC022523.2
	AC022523.3
	AC022559.1
	AC022679.1
	AC022679.2
	AC022709.1
	AC022710.1
	AC022858.1
	AC022893.2
	AC022903.1
	AC023095.1
	AC023136.1
	AC023301.1
	AC023347.1
	AC023394.1
	AC023394.2
	AC023468.1
	AC023575.1
	AC023595.1
	AC023781.1
	AC023827.1
	AC023866.1
	AC023905.1
	AC023934.1
	AC024028.1
	AC024060.1
	AC024382.1
	AC024610.1
	AC024614.1
	AC024614.2
	AC024614.3
	AC024651.2
	AC024651.3
	AC024681.1
	AC024681.2
	AC024730.1
	AC024996.1
	AC025039.1
	AC025160.1
	AC025187.1
	AC025252.1
	AC025252.2
	AC025272.1
	AC025284.1
	AC025428.1
	AC025445.1
	AC025538.1
	AC025539.1
	AC025756.1
	AC025773.1
	AC025839.1
	AC025946.1
	AC025946.2
	AC026108.1
	AC026108.2
	AC026167.1
	AC026336.1
	AC026336.2
	AC026336.3
	AC026336.4
	AC026336.5
	AC026396.1
	AC026434.1
	AC026462.2
	AC026462.3
	AC026462.4
	AC026462.5
	AC026523.1
	AC026523.2
	AC026523.3
	AC026523.4
	AC026671.1
	AC026700.1
	AC026736.1
	AC026746.1
	AC026774.1
	AC026774.2
	AC026797.1
	AC026888.1
	AC026950.2
	AC026991.1
	AC026991.2
	AC027119.1
	AC027216.1
	AC027251.1
	AC027279.3
	AC027279.4
	AC027334.1
	AC027343.1
	AC027343.2
	AC027343.3
	AC027458.1
	AC027506.1
	AC027541.1
	AC027673.1
	AC032019.1
	AC032019.2
	AC034148.1
	AC034154.1
	AC034159.1
	AC034159.2
	AC034199.1
	AC034268.1
	AC034268.2
	AC036101.1
	AC040174.1
	AC040174.2
	AC040936.1
	AC040978.1
	AC044784.1
	AC044792.1
	AC044798.1
	AC044798.2
	AC044798.3
	AC044873.1
	AC046134.1
	AC046158.3
	AC046158.4
	AC046195.1
	AC046195.2
	AC048346.1
	AC048347.1
	AC048352.1
	AC055717.1
	AC055717.2
	AC055717.3
	AC055872.1
	AC055872.3
	AC055878.1
	AC060765.1
	AC060834.1
	AC060834.2
	AC061709.1
	AC061961.1
	AC062016.1
	AC062016.2
	AC062020.1
	AC062021.1
	AC063923.1
	AC063923.2
	AC063926.1
	AC063926.2
	AC063938.1
	AC063980.1
	AC064805.1
	AC064805.2
	AC064856.1
	AC064859.1
	AC064872.1
	AC066585.1
	AC066614.1
	AC066615.1
	AC067959.1
	AC068044.1
	AC068057.1
	AC068057.3
	AC068057.4
	AC068308.1
	AC068408.1
	AC068408.2
	AC068483.1
	AC068489.1
	AC068492.1
	AC068535.1
	AC068535.2
	AC068616.1
	AC068616.2
	AC068616.3
	AC068633.1
	AC068633.2
	AC068643.1
	AC068643.2
	AC068688.1
	AC068714.1
	AC068787.1
	AC068787.3
	AC068787.4
	AC068931.1
	AC069114.1
	AC069114.2
	AC069133.1
	AC069157.1
	AC069157.2
	AC069228.1
	AC069262.1
	AC069277.2
	AC069437.1
	AC069439.2
	AC069540.1
	AC069540.2
	AC069549.1
	AC069549.2
	AC072046.1
	AC072046.2
	AC073071.1
	AC073091.1
	AC073091.2
	AC073114.2
	AC073143.1
	AC073172.1
	AC073174.1
	AC073218.1
	AC073225.1
	AC073236.1
	AC073308.1
	AC073310.1
	AC073311.1
	AC073316.1
	AC073316.2
	AC073319.1
	AC073336.1
	AC073387.1
	AC073387.2
	AC073409.2
	AC073418.1
	AC073551.1
	AC073578.1
	AC073578.2
	AC073578.3
	AC073578.4
	AC073578.5
	AC073632.1
	AC073862.1
	AC073862.4
	AC073864.1
	AC073912.1
	AC073912.4
	AC073913.1
	AC073913.2
	AC073941.1
	AC073941.2
	AC073987.1
	AC074035.1
	AC074052.1
	AC074052.2
	AC074087.1
	AC074087.2
	AC074124.1
	AC074139.1
	AC074198.1
	AC074254.1
	AC074254.2
	AC074255.1
	AC074348.1
	AC074397.1
	AC076971.1
	AC078843.1
	AC078843.2
	AC078851.1
	AC078878.1
	AC078878.2
	AC078882.1
	AC078925.1
	AC078925.2
	AC078925.3
	AC078925.4
	AC078942.1
	AC078994.1
	AC079015.1
	AC079052.1
	AC079054.1
	AC079070.1
	AC079117.1
	AC079154.1
	AC079173.1
	AC079200.1
	AC079325.1
	AC079349.1
	AC079363.1
	AC079414.1
	AC079414.2
	AC079456.1
	AC079763.1
	AC079779.1
	AC079779.4
	AC079791.1
	AC079809.1
	AC079896.1
	AC079910.1
	AC079942.1
	AC079949.5
	AC079949.6
	AC080068.1
	AC080100.1
	AC080132.1
	AC082650.2
	AC083849.1
	AC083867.1
	AC083867.2
	AC083867.3
	AC083904.1
	AC083923.1
	AC083939.1
	AC084017.1
	AC084064.1
	AC084116.1
	AC084116.2
	AC084116.3
	AC084149.1
	AC084211.1
	AC084335.1
	AC084361.1
	AC084364.2
	AC084364.3
	AC084364.4
	AC084375.1
	AC084752.1
	AC084759.1
	AC084759.2
	AC084759.3
	AC084768.1
	AC084768.2
	AC084834.1
	AC084855.1
	AC084880.2
	AC084880.4
	AC084882.1
	AC087073.1
	AC087235.1
	AC087235.2
	AC087311.2
	AC087321.1
	AC087341.1
	AC087369.1
	AC087369.2
	AC087379.1
	AC087379.2
	AC087399.1
	AC087427.1
	AC087430.1
	AC087477.1
	AC087477.3
	AC087477.4
	AC087477.7
	AC087490.1
	AC087565.1
	AC087565.2
	AC087588.1
	AC087588.2
	AC087667.1
	AC087808.1
	AC087855.1
	AC087855.2
	AC087863.1
	AC087863.2
	AC087879.1
	AC087885.1
	AC087894.1
	AC087894.2
	AC090017.1
	AC090044.1
	AC090052.1
	AC090079.1
	AC090079.2
	AC090093.1
	AC090095.1
	AC090109.1
	AC090125.1
	AC090125.2
	AC090132.1
	AC090132.2
	AC090136.1
	AC090136.2
	AC090136.3
	AC090138.1
	AC090155.1
	AC090155.2
	AC090200.1
	AC090312.1
	AC090312.2
	AC090348.1
	AC090358.1
	AC090386.1
	AC090386.2
	AC090403.1
	AC090415.1
	AC090415.2
	AC090424.1
	AC090502.2
	AC090502.3
	AC090503.1
	AC090503.2
	AC090506.1
	AC090506.2
	AC090531.1
	AC090572.1
	AC090572.2
	AC090577.1
	AC090630.1
	AC090696.1
	AC090707.1
	AC090707.2
	AC090720.1
	AC090735.1
	AC090740.1
	AC090809.1
	AC090816.1
	AC090857.1
	AC090857.2
	AC090985.1
	AC090985.2
	AC090993.1
	AC091027.1
	AC091027.2
	AC091027.3
	AC091074.1
	AC091074.2
	AC091074.3
	AC091078.1
	AC091078.2
	AC091138.1
	AC091193.1
	AC091515.1
	AC091544.2
	AC091544.3
	AC091544.4
	AC091544.5
	AC091544.7
	AC091691.1
	AC091691.2
	AC091730.1
	AC091770.1
	AC091819.1
	AC091819.2
	AC091820.1
	AC091820.2
	AC091832.1
	AC091860.1
	AC091860.2
	AC091889.1
	AC091903.1
	AC091931.1
	AC091944.1
	AC091987.1
	AC092017.3
	AC092017.4
	AC092078.1
	AC092078.2
	AC092078.3
	AC092098.1
	AC092110.1
	AC092114.1
	AC092125.1
	AC092125.2
	AC092134.2
	AC092134.3
	AC092156.1
	AC092159.1
	AC092159.2
	AC092169.1
	AC092170.1
	AC092185.1
	AC092266.1
	AC092376.1
	AC092427.1
	AC092440.1
	AC092442.1
	AC092448.1
	AC092470.1
	AC092568.1
	AC092604.1
	AC092628.1
	AC092628.2
	AC092639.1
	AC092660.1
	AC092661.1
	AC092663.1
	AC092669.1
	AC092793.1
	AC092805.1
	AC092810.2
	AC092810.4
	AC092848.1
	AC092848.2
	AC092850.1
	AC092850.2
	AC092905.1
	AC093028.1
	AC093156.1
	AC093206.1
	AC093240.1
	AC093295.1
	AC093305.1
	AC093326.2
	AC093390.2
	AC093426.1
	AC093426.2
	AC093515.1
	AC093516.1
	AC093524.1
	AC093534.1
	AC093534.2
	AC093607.1
	AC093610.1
	AC093639.1
	AC093639.2
	AC093639.3
	AC093725.1
	AC093725.2
	AC093726.1
	AC093726.3
	AC093729.1
	AC093746.1
	AC093775.1
	AC093810.1
	AC093813.1
	AC093852.1
	AC093853.1
	AC093871.1
	AC093898.1
	AC094105.1
	AC094105.2
	AC095059.1
	AC095059.2
	AC095060.1
	AC095350.1
	AC095353.1
	AC096554.1
	AC096555.1
	AC096570.1
	AC096570.2
	AC096576.1
	AC096576.3
	AC096576.6
	AC096577.1
	AC096577.2
	AC096585.1
	AC096636.1
	AC096639.1
	AC096661.1
	AC096669.1
	AC096725.1
	AC096747.1
	AC096922.1
	AC097103.1
	AC097486.1
	AC097499.1
	AC097499.2
	AC097517.1
	AC097520.1
	AC097520.2
	AC098656.1
	AC098657.1
	AC098657.2
	AC098657.3
	AC098817.1
	AC098827.1
	AC099511.1
	AC099520.1
	AC099520.2
	AC099552.2
	AC099685.1
	AC099730.1
	AC099754.1
	AC099786.1
	AC099786.2
	AC099786.3
	AC099788.1
	AC099799.1
	AC099845.1
	AC100779.1
	AC100781.1
	AC100786.2
	AC100797.5
	AC100803.1
	AC100803.4
	AC100807.1
	AC100807.2
	AC100810.2
	AC100810.3
	AC100810.6
	AC100810.7
	AC103592.1
	AC103710.1
	AC103719.1
	AC103758.1
	AC103764.1
	AC103809.1
	AC103831.1
	AC103955.1
	AC104002.1
	AC104002.2
	AC104002.3
	AC104009.1
	AC104035.1
	AC104040.1
	AC104063.1
	AC104078.1
	AC104078.2
	AC104167.1
	AC104229.1
	AC104232.1
	AC104232.2
	AC104257.1
	AC104361.1
	AC104408.1
	AC104417.1
	AC104417.2
	AC104465.1
	AC104623.1
	AC104623.2
	AC104629.1
	AC104770.1
	AC104790.1
	AC104793.1
	AC104803.1
	AC104964.1
	AC104964.2
	AC104964.3
	AC104964.4
	AC104964.5
	AC105031.1
	AC105031.2
	AC105109.1
	AC105213.1
	AC105230.1
	AC105271.1
	AC105313.1
	AC105393.1
	AC105393.2
	AC105430.1
	AC105460.1
	AC105460.2
	AC105761.1
	AC105918.1
	AC106041.1
	AC106729.1
	AC106733.1
	AC106734.1
	AC106741.1
	AC106741.2
	AC106743.1
	AC106799.1
	AC106799.2
	AC106799.3
	AC106872.10
	AC106872.12
	AC106874.1
	AC107015.1
	AC107024.1
	AC107033.1
	AC107057.1
	AC107396.1
	AC107399.1
	AC107626.1
	AC107882.1
	AC107886.1
	AC107892.1
	AC107934.2
	AC107958.1
	AC107958.2
	AC107973.1
	AC107976.1
	AC108025.1
	AC108037.1
	AC108051.1
	AC108064.1
	AC108112.1
	AC108120.2
	AC108120.3
	AC108125.1
	AC108169.1
	AC108452.1
	AC108462.1
	AC108515.1
	AC108517.1
	AC108517.2
	AC108733.1
	AC108752.1
	AC108868.1
	AC108868.2
	AC109131.1
	AC109315.1
	AC109638.1
	AC109782.1
	AC109810.1
	AC109824.1
	AC110023.1
	AC110053.1
	AC110288.1
	AC110296.1
	AC110614.1
	AC110716.1
	AC110716.2
	AC110774.1
	AC110800.1
	AC110995.1
	AC112255.1
	AC112673.1
	AC112693.1
	AC112693.2
	AC112695.1
	AC113346.2
	AC113404.1
	AC113404.2
	AC113414.1
	AC113420.1
	AC113423.1
	AC113423.2
	AC113607.1
	AC113608.1
	AC113608.2
	AC113615.1
	AC113615.2
	AC114311.1
	AC114321.1
	AC114322.1
	AC114485.1
	AC114757.1
	AC114808.1
	AC114810.1
	AC114954.1
	AC114971.1
	AC115282.1
	AC115282.2
	AC115619.1
	AC116350.1
	AC116534.1
	AC116609.1
	AC116609.2
	AC116609.3
	AC116903.1
	AC117373.1
	AC117373.2
	AC117377.1
	AC117415.1
	AC117415.2
	AC117440.1
	AC117457.1
	AC117462.1
	AC117470.1
	AC117473.1
	AC117482.1
	AC117500.3
	AC117500.5
	AC117525.1
	AC117945.1
	AC117945.2
	AC118345.1
	AC118470.1
	AC120338.1
	AC121333.1
	AC122688.2
	AC122688.4
	AC122688.5
	AC122707.1
	AC122710.1
	AC123023.1
	AC123769.1
	AC123786.1
	AC123786.2
	AC123786.3
	AC124014.1
	AC124076.1
	AC124254.1
	AC124254.2
	AC124290.2
	AC124290.3
	AC124293.1
	AC124303.1
	AC124312.1
	AC124312.2
	AC124312.3
	AC124312.5
	AC124804.1
	AC124945.1
	AC125336.1
	AC125421.2
	AC125613.2
	AC126177.1
	AC126177.2
	AC126177.4
	AC126564.1
	AC126768.1
	AC126768.2
	AC127071.1
	AC127071.2
	AC128685.1
	AC129908.1
	AC129915.3
	AC130307.1
	AC130404.1
	AC130404.2
	AC130448.1
	AC130448.2
	AC130454.1
	AC130464.1
	AC130710.1
	AC131211.1
	AC131902.1
	AC131902.2
	AC131957.1
	AC132660.2
	AC133040.1
	AC133480.1
	AC133865.1
	AC134978.1
	AC135388.1
	AC135999.1
	AC136188.1
	AC136603.1
	AC136896.1
	AC137627.1
	AC137735.1
	AC137735.2
	AC137735.3
	AC138623.1
	AC138627.2
	AC138647.1
	AC138647.2
	AC138982.1
	AC139712.1
	AC140059.1
	AC140063.1
	AC140118.1
	AC140118.2
	AC140121.1
	AC142116.2
	AC142283.1
	AC144833.1
	AC144835.1
	AC174048.1
	AC207130.1
	AC245088.1
	AC245088.2
	AC245123.1
	AC245164.1
	AC245164.2
	AC245187.1
	AC245187.2
	AC245519.1
	AC245519.2
	ACNATP
	ACTG1P18
	ACTG1P19
	ADAMTS19
	ADAMTS19-AS1
	ADARB2
	ADARB2-AS1
	ADGRD1-AS1
	ADGRL3
	ADGRL3-AS1
	AF064863.1
	AF064866.1
	AF067845.1
	AF067845.2
	AF067845.4
	AF067845.5
	AF093117.1
	AF096876.1
	AF099810.1
	AF123462.1
	AF130417.1
	AF240627.1
	AF279873.3
	AF279873.4
	AGBL1
	AGBL1-AS1
	AGBL4-AS1
	AGBL4-IT1
	AHCYP3
	AHCYP4
	AIPL1
	AKAP8P1
	AL008626.1
	AL008636.1
	AL008720.1
	AL008720.2
	AL021331.1
	AL021395.1
	AL021395.2
	AL021877.2
	AL021921.1
	AL022337.1
	AL023775.2
	AL024495.1
	AL031121.3
	AL031430.1
	AL031593.1
	AL031656.1
	AL031676.1
	AL031737.1
	AL032822.1
	AL033380.1
	AL033504.1
	AL033530.1
	AL034345.1
	AL035250.1
	AL035250.2
	AL035251.1
	AL035412.1
	AL035666.1
	AL035690.1
	AL049647.1
	AL049693.1
	AL049812.1
	AL049812.2
	AL049812.3
	AL049828.2
	AL049833.1
	AL049833.2
	AL049833.4
	AL049836.2
	AL049860.1
	AL078595.1
	AL078595.3
	AL080273.1
	AL080284.1
	AL096706.1
	AL109618.2
	AL109618.3
	AL109763.1
	AL109767.1
	AL109828.1
	AL109829.1
	AL109838.1
	AL117329.2
	AL117353.1
	AL121576.1
	AL121584.1
	AL121910.1
	AL121935.1
	AL121935.2
	AL121935.3
	AL121950.1
	AL121974.1
	AL121985.2
	AL121985.3
	AL122008.1
	AL122008.2
	AL122008.3
	AL122008.4
	AL122014.1
	AL132709.8
	AL132719.1
	AL132796.1
	AL132796.2
	AL132796.3
	AL132799.1
	AL133257.1
	AL133270.1
	AL133279.1
	AL133279.2
	AL133279.3
	AL133395.1
	AL133457.1
	AL133538.1
	AL135746.1
	AL135790.2
	AL135908.1
	AL135923.1
	AL135923.2
	AL135936.1
	AL136087.1
	AL136090.1
	AL136099.1
	AL136100.1
	AL136171.1
	AL136225.1
	AL136234.1
	AL136359.1
	AL136455.1
	AL136456.1
	AL136460.1
	AL136501.1
	AL136524.1
	AL136537.1
	AL137018.1
	AL137076.1
	AL137182.1
	AL137220.1
	AL138694.1
	AL138701.1
	AL138731.1
	AL138749.1
	AL138826.1
	AL138830.1
	AL138830.2
	AL138885.1
	AL138885.2
	AL138927.1
	AL138930.1
	AL138954.1
	AL139003.1
	AL139003.2
	AL139039.1
	AL139039.2
	AL139039.3
	AL139125.1
	AL139135.1
	AL139135.2
	AL139231.1
	AL139240.1
	AL139275.1
	AL139275.2
	AL139348.1
	AL139823.1
	AL139824.1
	AL139824.2
	AL157359.1
	AL157359.2
	AL157359.3
	AL157366.1
	AL157378.1
	AL157387.1
	AL157387.2
	AL157398.1
	AL157688.1
	AL157777.2
	AL157832.1
	AL157886.1
	AL157895.1
	AL157895.2
	AL157955.1
	AL158050.2
	AL158073.1
	AL159156.1
	AL160154.1
	AL160290.1
	AL160290.2
	AL160410.1
	AL160413.1
	AL161423.1
	AL161437.1
	AL161628.1
	AL161629.1
	AL161631.1
	AL161646.1
	AL161713.1
	AL161734.1
	AL161734.2
	AL161753.1
	AL161782.1
	AL161788.1
	AL161912.1
	AL161912.2
	AL161912.3
	AL161912.4
	AL162151.1
	AL162151.3
	AL162376.1
	AL162388.1
	AL162395.1
	AL162413.1
	AL162573.1
	AL162574.1
	AL162574.2
	AL162574.3
	AL162632.2
	AL162717.1
	AL162719.1
	AL162872.1
	AL163534.1
	AL163872.1
	AL163932.1
	AL352955.1
	AL353052.1
	AL353052.2
	AL353072.1
	AL353072.2
	AL353133.1
	AL353133.2
	AL353604.1
	AL353621.2
	AL353684.1
	AL353699.1
	AL353746.1
	AL353747.1
	AL353747.2
	AL353747.3
	AL353747.4
	AL353780.1
	AL353784.1
	AL353811.1
	AL354692.1
	AL354695.1
	AL354702.1
	AL354741.1
	AL354754.1
	AL354771.1
	AL354794.1
	AL354868.1
	AL354897.1
	AL354897.2
	AL354936.1
	AL354950.2
	AL354976.1
	AL355095.1
	AL355096.1
	AL355097.1
	AL355333.1
	AL355361.1
	AL355499.1
	AL355499.2
	AL355500.1
	AL355526.1
	AL355526.2
	AL355531.1
	AL355537.1
	AL355537.2
	AL355578.1
	AL355592.1
	AL355597.1
	AL355602.1
	AL355612.1
	AL355672.1
	AL355674.1
	AL355677.1
	AL355836.1
	AL355836.2
	AL355836.3
	AL355836.4
	AL355836.5
	AL355838.1
	AL355997.1
	AL356010.1
	AL356010.2
	AL356052.1
	AL356094.1
	AL356094.2
	AL356280.1
	AL356295.1
	AL356313.1
	AL356754.1
	AL356754.2
	AL356807.1
	AL357095.1
	AL357127.1
	AL357127.2
	AL357509.1
	AL357520.1
	AL357793.1
	AL357793.2
	AL357972.1
	AL358033.1
	AL358335.1
	AL358335.2
	AL358335.3
	AL358612.1
	AL358777.1
	AL358777.3
	AL358787.1
	AL358787.2
	AL358944.2
	AL358972.1
	AL359212.1
	AL359237.1
	AL359238.1
	AL359259.1
	AL359378.1
	AL359458.1
	AL359475.1
	AL359508.1
	AL359682.1
	AL359745.1
	AL359751.1
	AL359751.2
	AL359893.1
	AL359893.2
	AL359894.1
	AL359924.1
	AL359951.1
	AL360014.1
	AL360175.1
	AL365204.2
	AL365204.3
	AL365209.1
	AL365219.1
	AL365255.1
	AL365271.1
	AL365396.1
	AL365496.1
	AL365503.1
	AL365506.1
	AL389889.1
	AL389889.2
	AL390023.1
	AL390123.1
	AL390763.1
	AL390786.1
	AL390800.1
	AL390835.1
	AL390839.1
	AL390839.2
	AL390962.1
	AL390964.1
	AL391336.1
	AL391336.2
	AL391417.1
	AL391477.1
	AL391645.1
	AL391844.1
	AL391869.1
	AL392083.1
	AL392083.2
	AL392086.1
	AL392086.3
	AL441943.1
	AL441943.2
	AL441989.1
	AL442065.1
	AL442636.1
	AL442644.1
	AL442644.2
	AL445070.1
	AL445123.1
	AL445123.2
	AL445193.1
	AL445193.2
	AL445218.1
	AL445526.1
	AL445529.1
	AL445623.1
	AL445623.2
	AL445644.1
	AL445647.1
	AL445647.2
	AL445984.1
	AL445984.2
	AL450307.1
	AL450345.1
	AL450345.2
	AL450346.1
	AL450346.2
	AL450423.1
	AL450423.2
	AL451124.1
	AL451127.1
	AL451127.2
	AL451129.1
	AL451140.1
	AL512358.1
	AL512358.2
	AL512360.1
	AL512484.1
	AL512594.1
	AL512655.1
	AL512658.1
	AL512658.2
	AL513124.1
	AL513210.2
	AL513304.1
	AL513317.1
	AL513321.1
	AL513321.2
	AL513348.1
	AL513422.1
	AL513479.1
	AL583804.1
	AL583805.2
	AL583825.1
	AL583827.1
	AL583843.1
	AL583854.1
	AL589166.1
	AL589693.1
	AL589823.1
	AL590032.1
	AL590095.1
	AL590233.1
	AL590286.1
	AL590286.2
	AL590378.1
	AL590381.1
	AL590396.1
	AL590396.2
	AL590396.3
	AL590396.4
	AL590426.1
	AL590550.1
	AL590608.1
	AL590635.1
	AL590727.1
	AL590814.1
	AL590814.2
	AL590998.1
	AL591004.1
	AL591030.1
	AL591387.1
	AL591428.1
	AL591463.1
	AL591504.1
	AL591504.2
	AL591519.1
	AL591888.1
	AL591896.1
	AL592076.1
	AL592182.1
	AL592182.2
	AL592466.1
	AL593844.1
	AL596087.2
	AL596087.3
	AL596257.1
	AL596276.1
	AL596276.2
	AL596451.1
	AL606495.1
	AL606519.1
	AL606537.1
	AL606804.1
	AL606804.2
	AL606845.1
	AL606923.1
	AL606923.2
	AL606970.1
	AL607023.1
	AL607033.1
	AL627316.1
	AL645507.1
	AL645730.1
	AL645944.1
	AL646090.1
	AL646090.2
	AL663058.2
	AL683887.1
	AL691515.1
	AL691515.2
	AL691520.1
	AL713851.1
	AL713851.2
	AL713866.1
	AL713866.2
	AL713868.1
	AL713998.1
	AL713998.2
	AL713998.3
	AL713998.4
	AL731532.1
	AL731574.1
	AL732323.1
	AL732618.1
	AL773573.1
	ALKAL1
	ALLC
	AMD1P1
	AMMECR1LP1
	ANKRD30A
	ANO5
	AOAH
	AP000146.1
	AP000233.1
	AP000233.2
	AP000235.1
	AP000244.1
	AP000402.1
	AP000431.1
	AP000431.2
	AP000459.1
	AP000459.2
	AP000459.3
	AP000462.1
	AP000462.2
	AP000462.3
	AP000465.1
	AP000470.1
	AP000474.1
	AP000474.2
	AP000477.1
	AP000477.2
	AP000477.3
	AP000567.1
	AP000711.1
	AP000757.1
	AP000757.2
	AP000770.1
	AP000790.1
	AP000790.2
	AP000793.1
	AP000855.1
	AP000859.1
	AP000949.1
	AP000961.1
	AP000997.1
	AP000997.2
	AP000997.3
	AP000997.4
	AP001002.1
	AP001002.2
	AP001002.3
	AP001116.1
	AP001255.1
	AP001317.1
	AP001341.1
	AP001342.1
	AP001496.4
	AP001506.1
	AP001541.1
	AP001554.1
	AP001803.1
	AP001803.3
	AP001836.1
	AP001978.1
	AP001979.1
	AP001999.1
	AP001999.2
	AP001999.3
	AP002512.1
	AP002512.2
	AP002512.3
	AP002791.1
	AP002802.1
	AP002802.2
	AP002991.1
	AP002991.2
	AP003062.1
	AP003062.2
	AP003066.1
	AP003066.2
	AP003121.1
	AP003174.1
	AP003174.2
	AP003174.3
	AP003179.1
	AP003398.1
	AP003399.1
	AP003464.1
	AP003485.1
	AP003485.2
	AP003532.1
	AP003715.1
	AP003730.1
	AP003972.1
	AP004550.1
	AP004606.1
	AP004608.1
	AP005203.1
	AP005208.1
	AP005380.1
	AP006245.1
	AP006245.2
	AP006295.1
	AP1S2P1
	APELA
	AQP4
	ARAP2
	ARHGAP15
	ARL2BPP5
	ARL2BPP7
	ARL2BPP8
	ARL6IP1P3
	ARPP21-AS1
	ATF1P1
	ATG3P1
	ATOH1
	ATP13A4-AS1
	ATP13A5
	ATP5PBP4
	ATP6V1G1P7
	BARHL2
	BCAS2P3
	BDP1P
	BHLHE22
	BIN2P2
	BLACE
	BOD1P2
	BRINP3
	BTF3P14
	BTF3P15
	BUD31P1
	BX005132.1
	BX284656.1
	BX284656.2
	BX323014.1
	BX470209.1
	BX470209.2
	BX640515.1
	C11orf40
	C12orf42
	C14orf177
	C15orf32
	C16orf97
	C17orf102
	C1QBPP1
	C5orf64-AS1
	C6orf118
	C7orf66
	C7orf77
	C8orf17
	C8orf74
	CA10
	CABYRP1
	CACNG3
	CADM2-AS1
	CADM2-AS2
	CASC20
	CASC22
	CASC6
	CBLN1
	CBLN4
	CBX1P5
	CBX3P6
	CCDC60
	CCR6
	CD300E
	CD300H
	CD300LD
	CD48
	CD84
	CD8B2
	CDH7
	CERS3-AS1
	CHCHD3P1
	CHCHD3P2
	CHORDC1P3
	CLDN17
	CLDN8
	CLEC3A
	CLPTM1LP1
	CLSTN2-AS1
	CNBD1
	CNN2P10
	CNN3P1
	CNPY1
	CNTN4
	CNTN4-AS1
	CNTN4-AS2
	CNTN6
	CNTNAP4
	COPS5P1
	COX5BP1
	COX6CP17
	COX6CP8
	COX7B2
[truncated: 1,701 more rows]

## Sheet: GO terms expressed cLAD genes
Table S4. Enriched gene ontology terms for active genes in cLADs.
GO biological process complete	Fold-enrichment	FDR* adj. P-value
Anatomical structure development	1.75	0.0256
Cell adhesion	3.2	0.0259
Cell-cell signaling	3.02	0.0288
Regulation of trans-synaptic activity	4.47	0.0318
Synaptic signaling	4.61	0.0341
Modulation of chemical synaptic transmission	4.48	0.0346
Regulation of biological activity	1.87	0.0348
Negative regulation of developmental process	3.19	0.0352
Social behavior	15.42	0.0358
Nervous system development	2.24	0.0372
Devlopmental process	1.64	0.0388
Systems development	1.83	0.0442
Negative regulation of biological process	1.75	0.0476
Regulation of developmental process	2.23	0.0493
		*FDR =< 0.01
